# Supplementary material for: Effect of Biostimulant, Manure Stabilizer, and Manure on Soil Physical Properties and Vegetation Status
Source: Plants (Basel). 2024 Mar 22;13(7):920. doi: 10.3390/plants13070920 (PMC11013216; doi:10.3390/plants13070920)
Supplement: Supplementary file 1 [file plants-13-00920-s001.zip]

Archive with 1 entries (1 files):
- plants-2913712-supplementary.pdf
